# Supplementary material for: Periodontal diseases and potential risk factors in Egyptian adult population—Results from a national cross-sectional study
Source: PLoS One. 2021 Nov 3;16(11):e0258958. doi: 10.1371/journal.pone.0258958 (PMC8565785; doi:10.1371/journal.pone.0258958)
Supplement: S1 Dataset — (XLSX) [file pone.0258958.s002.xlsx]

## Sheet: Sheet1
ID	Age Group	Gender	Location Type	Level of Education groups	Frequency of teeth cleaning	Tooth Count	CPI	CPI≥3	Healthy	Bleeding	Calculus	Pocket 4-5 mm	Pocket 6mm or more	Missing teeth > 0	Smoking Status	When did you last attend a dentist?	DM
5	>= 60	Male	Rural	Less than high school&high school	Once a Day	24	Calculus	No	No	No	Yes	No	No	No	Non-Smokers	More than 2 years	No
6	35-44	Male	Rural	Two years academy&some college or above	2-6/ week	24	Calculus	No	No	No	Yes	No	No	No	Smokers	6 months to 1 years	No
7	35-44	Male	Rural	Two years academy&some college or above	Never	28	Calculus	No	No	No	Yes	No	No	No	Non-Smokers	Never visited	No
8	45-59	Male	Rural	Less than high school&high school	2-6/ week	28	Pocket 6mm or more	Yes	No	No	No	No	Yes	No	Former smokers	More than 2 years	No
10	45-59	Male	Rural	Illiterate	Never	26	Calculus	No	No	No	Yes	No	No	No	Smokers	More than 2 years	No
11	>= 60	Male	Rural	Less than high school&high school	Never	5	Calculus	No	No	No	Yes	No	No	No	Former smokers	Within the past 6 months	No
12	>= 60	Male	Rural	Less than high school&high school	Never	3	Calculus	No	No	No	Yes	No	No	No	Non-Smokers	Within the past 6 months	No
13	20-34	Male	Rural	Less than high school&high school	Never	28	Calculus	No	No	No	Yes	No	No	No	Non-Smokers	Never visited	No
14	35-44	Male	Rural	Less than high school&high school	Once a Day	19	Pocket 4-5 mm	Yes	No	No	No	Yes	No	No	Smokers	1-2 Years ago	No
16	45-59	Male	Rural	Less than high school&high school	Never	18	Calculus	No	No	No	Yes	No	No	No	Smokers	More than 2 years	No
17	20-34	Male	Rural	Two years academy&some college or above	Once a Day	26	Calculus	No	No	No	Yes	No	No	No	Non-Smokers	More than 2 years	No
18	35-44	Male	Rural	Less than high school&high school	Never	21	Calculus	No	No	No	Yes	No	No	No	Smokers	Within the past 6 months	No
19	20-34	Male	Rural	Two years academy&some college or above	2 or more a Day	27	Calculus	No	No	No	Yes	No	No	No	Smokers	Within the past 6 months	No
20	20-34	Male	Rural	Two years academy&some college or above	2-6/ week	28	Pocket 4-5 mm	Yes	No	No	No	Yes	No	No	Non-Smokers	1-2 Years ago	No
21	20-34	Male	Rural	Less than high school&high school	Never	26	Pocket 4-5 mm	Yes	No	No	No	Yes	No	Yes	Non-Smokers	Within the past 6 months	No
22	35-44	Male	Rural	Less than high school&high school	Never	14	Pocket 4-5 mm	Yes	No	No	No	Yes	No	No	Smokers	Within the past 6 months	No
23	20-34	Male	Rural	Two years academy&some college or above	Never	20	Calculus	No	No	No	Yes	No	No	No	Non-Smokers	Within the past 6 months	No
24	45-59	Male	Rural	Less than high school&high school	Never	15	Calculus	No	No	No	Yes	No	No	No	Smokers	6 months to 1 years	No
25	20-34	Male	Rural	Less than high school&high school	Never	23	Pocket 6mm or more	Yes	No	No	No	No	Yes	No	Smokers	Within the past 6 months	No
26	20-34	Male	Rural	Two years academy&some college or above	2-3/ months	28	Calculus	No	No	No	Yes	No	No	No	Non-Smokers	Never visited	No
27	20-34	Male	Rural	Two years academy&some college or above	2 or more a Day	28	Pocket 4-5 mm	Yes	No	No	No	Yes	No	No	Non-Smokers	Never visited	No
28	20-34	Male	Rural	Two years academy&some college or above	2-6/ week	28	Calculus	No	No	No	Yes	No	No	No	Smokers	Within the past 6 months	No
29	20-34	Male	Rural	Less than high school&high school	2-6/ week	28	Pocket 4-5 mm	Yes	No	No	No	Yes	No	No	Smokers	1-2 Years ago	No
30	20-34	Male	Rural	Less than high school&high school	Never	28	Pocket 4-5 mm	Yes	No	No	No	Yes	No	No	Former smokers	Never visited	No
31	35-44	Male	Rural	Two years academy&some college or above	2 or more a Day	28	Healthy	No	Yes	No	No	No	No	No	Former smokers	More than 2 years	No
32	20-34	Male	Rural	Less than high school&high school	Never	28	Pocket 4-5 mm	Yes	No	No	No	Yes	No	No	Smokers	Never visited	No
33	20-34	Male	Rural	Less than high school&high school	Once a week	28	Calculus	No	No	No	Yes	No	No	No	Non-Smokers	More than 2 years	No
34	20-34	Female	Rural	Less than high school&high school	Never	28	Bleeding	No	No	Yes	No	No	No	No	Non-Smokers	Within the past 6 months	No
35	20-34	Female	Rural	Less than high school&high school	Never	17	Calculus	No	No	No	Yes	No	No	No	Non-Smokers	Within the past 6 months	No
36	20-34	Female	Rural	Less than high school&high school	2-3/ months	28	Calculus	No	No	No	Yes	No	No	No	Non-Smokers	Never visited	No
37	20-34	Female	Rural	Less than high school&high school	Once a week	28	Bleeding	No	No	Yes	No	No	No	No	Non-Smokers	Within the past 6 months	No
38	35-44	Female	Rural	Illiterate	Never	23	Calculus	No	No	No	Yes	No	No	No	Non-Smokers	Within the past 6 months	No
39	35-44	Female	Rural	Less than high school&high school	Never	23	Calculus	No	No	No	Yes	No	No	No	Non-Smokers	6 months to 1 years	No
56	35-44	Male	Rural	Two years academy&some college or above	2-3/ months	22	Calculus	No	No	No	Yes	No	No	No	Non-Smokers	1-2 Years ago	No
57	20-34	Male	Rural	Two years academy&some college or above	Once a Day	27	Pocket 4-5 mm	Yes	No	No	No	Yes	No	No	Non-Smokers	6 months to 1 years	No
58	45-59	Male	Rural	Two years academy&some college or above	2-6/ week	28	Calculus	No	No	No	Yes	No	No	No	Smokers	6 months to 1 years	No
59	35-44	Male	Rural	Two years academy&some college or above	Once a Day	20	Calculus	No	No	No	Yes	No	No	No	Smokers	Within the past 6 months	No
60	20-34	Male	Rural	Less than high school&high school	Once a week	28	Bleeding	No	No	Yes	No	No	No	No	Smokers	More than 2 years	No
61	35-44	Male	Rural	Two years academy&some college or above	Once a Day	28	Bleeding	No	No	Yes	No	No	No	No	Non-Smokers	Within the past 6 months	No
62	35-44	Male	Rural	Two years academy&some college or above	2-6/ week	28	Calculus	No	No	No	Yes	No	No	No	Non-Smokers	Within the past 6 months	No
63	35-44	Male	Rural	Less than high school&high school	Never	18	Calculus	No	No	No	Yes	No	No	No	Smokers	1-2 Years ago	No
64	35-44	Male	Rural	Two years academy&some college or above	2 or more a Day	27	Calculus	No	No	No	Yes	No	No	No	Non-Smokers	6 months to 1 years	No
65	45-59	Male	Rural	Two years academy&some college or above	Never	10	Calculus	No	No	No	Yes	No	No	No	Non-Smokers	Within the past 6 months	No
66	20-34	Male	Rural	Two years academy&some college or above	2-6/ week	19	Calculus	No	No	No	Yes	No	No	No	Smokers	Within the past 6 months	No
67	20-34	Male	Rural	Two years academy&some college or above	Never	27	Calculus	No	No	No	Yes	No	No	No	Non-Smokers	1-2 Years ago	No
68	35-44	Male	Rural	Two years academy&some college or above	Never	20	Pocket 4-5 mm	Yes	No	No	No	Yes	No	No	Smokers	1-2 Years ago	No
69	20-34	Male	Rural	Less than high school&high school	Never	28	Calculus	No	No	No	Yes	No	No	No	Non-Smokers	Never visited	No
70	45-59	Male	Rural	Two years academy&some college or above	2-6/ week	22	Bleeding	No	No	Yes	No	No	No	No	Smokers	More than 2 years	Yes
71	35-44	Male	Rural	Two years academy&some college or above	2-3/ months	28	Pocket 4-5 mm	Yes	No	No	No	Yes	No	No	Smokers	More than 2 years	No
72	20-34	Male	Rural	Two years academy&some college or above	Once a Day	28	Calculus	No	No	No	Yes	No	No	No	Non-Smokers	1-2 Years ago	No
73	20-34	Male	Rural	Two years academy&some college or above	Never	28	Calculus	No	No	No	Yes	No	No	No	Non-Smokers	Within the past 6 months	No
74	35-44	Male	Rural	Two years academy&some college or above	2-3/ months	28	Calculus	No	No	No	Yes	No	No	No	Former smokers	6 months to 1 years	Yes
75	20-34	Female	Rural	Less than high school&high school	Never	26	Pocket 4-5 mm	Yes	No	No	No	Yes	No	No	Non-Smokers	1-2 Years ago	No
76	20-34	Female	Rural	Less than high school&high school	2-6/ week	28	Healthy	No	Yes	No	No	No	No	No	Non-Smokers	More than 2 years	No
77	20-34	Female	Rural	Illiterate	2-3/ months	28	Calculus	No	No	No	Yes	No	No	No	Non-Smokers	More than 2 years	No
78	20-34	Female	Rural	Less than high school&high school	2-6/ week	28	Pocket 4-5 mm	Yes	No	No	No	Yes	No	No	Non-Smokers	Never visited	No
79	20-34	Female	Rural	Less than high school&high school	Once a week	28	Calculus	No	No	No	Yes	No	No	No	Non-Smokers	1-2 Years ago	No
80	35-44	Female	Rural	Less than high school&high school	Once a week	28	Calculus	No	No	No	Yes	No	No	No	Non-Smokers	More than 2 years	No
81	45-59	Female	Rural	Two years academy&some college or above	2-3/ months	27	Calculus	No	No	No	Yes	No	No	No	Non-Smokers	More than 2 years	No
82	20-34	Female	Rural	Less than high school&high school	Once a week	28	Calculus	No	No	No	Yes	No	No	No	Non-Smokers	6 months to 1 years	No
